# Supplementary material for: Metabolic Pathway Modeling in Muscle of Male Marathon Mice (DUhTP) and Controls (DUC)—A Possible Role of Lactate Dehydrogenase in Metabolic Flexibility
Source: Cells. 2023 Jul 25;12(15):1925. doi: 10.3390/cells12151925 (PMC10417281; doi:10.3390/cells12151925)
Supplement: Supplementary file 1 [file cells-12-01925-s001.zip]

Archive with 2 entries (2 files):
- cells-2476518 revision_Brenmoehl et al-suppl.Fig_proofread.pdf
- cells-2476518 revision_Brenmoehl et al-suppl.Tab_proofed.pdf
